# Supplementary material for: Machine Learning Consensus Clustering of Morbidly Obese Kidney Transplant Recipients in the United States
Source: J Clin Med. 2022 Jun 8;11(12):3288. doi: 10.3390/jcm11123288 (PMC9224965; doi:10.3390/jcm11123288)
Supplement: Supplementary file 1 [file jcm-11-03288-s001.zip]

Archive with 1 entries (1 files):
- jcm-1724674-supplementary.pdf
